# Supplementary material for: Treatment responses to Azithromycin and Ciprofloxacin in uncomplicated Salmonella Typhi infection: A comparison of Clinical and Microbiological Data from a Controlled Human Infection Model
Source: PLoS Negl Trop Dis. 2019 Dec 26;13(12):e0007955. doi: 10.1371/journal.pntd.0007955 (PMC6948818; doi:10.1371/journal.pntd.0007955)
Supplement: S1 Data — (CSV) [file pntd.0007955.s006.csv]

diag_TD	fever37	fever37_clearance	fever38	fever38_clearance	typhi_clearance_BLC	typhi_BLC	typhi_clearance_FCU	symptom_any	symptom_clear	age	sex	treatment_switch	study	time_antib	prior_challenge	antib	vaccine	time_clear_bac	treatment_fail	time_clear_stool	time_clear38	prolong_fever	prolong_blc	prolong_both	time_clear37	time_symptom
1	0	0	0	0	1	1	1	1	1	31.178644	Male		VAST	7.3673611	None	Azithromycin	Vi-TCV	40.75		22.183332						6
1	1	1	0	0	1	1	1	1	1	18.450377	Male		VAST	14.033334	None	Ciprofloxacin	Vi-PS	24.916666		0					0	3
1	1	1	0	0	1	1	1	1	1	28.61054	Male		VAST	6.0374999	None	Ciprofloxacin	Vi-TCV	24.25		24.25					2.25	6
1	1	1	1	1	1	1	1	1	1	19.247091	Male		VAST	7.0868053	None	Ciprofloxacin	Control	7.8499999		31.166666	45.900002				45.900002	6
1	1	1	1	1	1	1	1	1	0	46.99247	Female		VAST	11.017361	None	Ciprofloxacin	Vi-TCV	9.416667		0	46.666668				46.666668	10
1	1	1	1	1	0	0	1	1	0	42.184807	Male		VAST	10.979167	None	Ciprofloxacin	Vi-PS			26.083334	0				0	10
1	1	1	1	1	1	1	1	1	1	45.404518	Male		VAST	11.015972	None	Azithromycin	Control	93.75	1	49.416668	110.75	1	1	1	118.25	5
1	1	1	1	1	1	1	1	1	1	32.377823	Male		VAST	5.1006947	None	Ciprofloxacin	Control	24.666666		0	24.833334				24.833334	9
1	1	1	0	0	1	1	1	1	1	20.911705	Female		VAST	7.3611112	None	Ciprofloxacin	Vi-TCV	0		0					21.82	4
1	1	1	0	0	1	1	1	1	1	51.457905	Male		VAST	13.420834	None	Azithromycin	Control	63		16.25					15.883333	6
1	1	1	1	1	0	0	1	1	1	29.344284	Male		VAST	10.513889	None	Ciprofloxacin	Vi-PS			0	10.916667				37	3
1	1	1	1	1	0	1	0	1	1	22.116358	Male		VAST	14.084723	None	Azithromycin	Vi-PS	0		0	12				12	4
1	1	1	1	1	1	1	0	1	1	40.733746	Female		VAST	6.1583333	None	Azithromycin	Control	93.23333	1		5.2333331		1		112.98333	9
1	1	1	1	1	1	1	1	1	1	22.042437	Female		VAST	10.065278	None	Azithromycin	Vi-PS	0		96.75	0				48.583332	9
1	1	1	0	0	1	1	1	1	1	29.062286	Male		VAST	11.381945	None	Ciprofloxacin	Vi-TCV	0		68.583336					13.666667	5
1	1	1	1	1	1	1	1	1	1	20.599588	Female	1	VAST	6.3159723	None	Azithromycin	Vi-PS	90.75	1	0	146.53334	1	1	1	146.53334	14
1	0	0	0	0	0	1	1	1	1	23.35113	Male		VAST	4.0993056	None	Azithromycin	Control	96	1	46			1			6
1	1	1	1	1	0	1	0	1	1	31.403149	Male	1	VAST	8.0409718	None	Azithromycin	Vi-PS	96	1		118.16666	1	1	1	118.16666	13
1	1	1	1	1	1	1	0	1	0	34.220398	Female	1	VAST	7.0354166	None	Azithromycin	Control	72.833336	1		11.466666		1		165.58333	14
1	1	1	1	1	1	1	1	1	1	53.284054	Male		VAST	10.388889	None	Ciprofloxacin	Control	14.583333		0	60.583332				60.583332	6
1	1	1	1	1	0	1	0	1	1	23.178644	Female	1	VAST	6.3770833	None	Azithromycin	Vi-PS	88.916664	1		60.25		1		60.25	6
1	1	1	1	1	1	1	1	1	1	23.994524	Male	1	VAST	8.0527782	None	Azithromycin	Control	50.833332		0	7.5833335				7.5833335	11
1	0	0	0	0	1	1	1	1	1	28.731007	Male		VAST	6.3458333	None	Ciprofloxacin	Control	0		0						7
1	1	1	1	1	0	1	1	1	1	19.742641	Male		VAST	5.313889	None	Azithromycin	Control	96	1	64.833336	74.466667	1	1	1	136.66667	9
1	1	1	1	1	1	1	1	1	1	21.013004	Male		VAST	7.3951387	None	Ciprofloxacin	Control	0		20.549999	39.933334				49.516666	7
1	1	1	1	1	0	1	1	1	1	41.913757	Male	1	VAST	7.3777776	None	Azithromycin	Vi-PS	96	1	0	196.85001	1	1	1	196.85001	13
1	0	0	0	0	1	1	1	1	1	22.08898	Male		VAST	11.070833	None	Azithromycin	Vi-TCV	0		0						9
1	0	0	0	0	1	1	0	0	0	22.800821	Male		VAST	6.6451387	None	Azithromycin	Vi-TCV	0
1	1	1	1	1	1	1	1	1	1	24.796715	Female	1	VAST	7.9944444	None	Azithromycin	Vi-PS	79.966667	1	0	132.08333	1	1	1	132.08333	7
1	0	0	0	0	1	1	0	1	0	23.457905	Female		VAST	7.3555555	None	Azithromycin	Control	94.5	1				1			14
1	1	1	1	1	0	1	1	1	1	26.365503	Male	1	VAST	5.365972	None	Azithromycin	Vi-PS	96	1	0	150.7	1	1	1	150.7	10
1	1	1	0	0	1	1	0	1	1	23.348391	Male		VAST	8.4506941	None	Azithromycin	Control	65.083336							0	7
1	1	1	1	1	0	1	1	1	1	23.036276	Female		VAST	4.4305553	None	Azithromycin	Control	96	1	0	77	1	1	1	112.5	10
1	1	1	1	1	1	1	1	1	1	26.918549	Male	1	VAST	5.4395833	None	Azithromycin	Control	88.333336	1	0	39.833332		1		88.333336	8
1	0	0	0	0	1	1	0	1	1	22.784393	Female		VAST	11.385417	None	Ciprofloxacin	Vi-PS	0								8
1	0	0	0	0	0	1	1	1	0	27.986311	Female	1	VAST	13.98125	None	Azithromycin	Control	96	1	0			1			7
1	1	1	1	1	1	1	1	1	1	28.618753	Male		VAST	9.0166664	None	Azithromycin	Control	47.75		0	47.75				47.75	3
1	1	1	1	1	1	1	1	1	1	29.598906	Male		VAST	9.0895834	None	Ciprofloxacin	Control	0		0	47.833332				69.583336	6
1	1	1	1	1	1	1	1	1	1	24.161533	Male		VAST	7.1013889	None	Ciprofloxacin	Control	0		23.65	47.650002				47.650002	4
1	0	0	0	0	1	1	0	1	1	22.173853	Male		VAST	7.9895835	None	Azithromycin	Control	53.166668								11
1	0	0	0	0	1	1	1	1	1	21.787817	Female		VAST	6.2972221	None	Azithromycin	Vi-PS	0		16.166666						7
1	1	1	1	1	1	1	1	1	0	30.190281	Female		VAST	10.171528	None	Azithromycin	Vi-TCV	0		21	7.583333				30.483334	11
1	1	1	1	1	0	1	1	1	1	23.969883	Male		VAST	8.322917	None	Azithromycin	Vi-TCV	90.5	1	0	16.666666		1		41.833332	1
1	0	0	0	0	1	1	1	0	0	21.615332	Female		VAST	8.9923611	None	Ciprofloxacin	Vi-TCV	0		0
1	1	1	1	1	1	1	1	1	0	24.539356	Male	1	VAST	6.1145835	None	Ciprofloxacin	Control	7.8000002		0	69.949997				69.949997	15
1	0	0	0	0	1	1	1	1	1	54.020535	Male		VAST	8.2201385	None	Azithromycin	Vi-TCV	93.75	1	19			1			13
1	0	0	0	0	1	1	1	1	1	23.624914	Male		VAST	7.3458333	None	Azithromycin	Vi-TCV	21.816668		0						8
1	0	0	0	0	1	1	1	1	1	27.104723	Male		VAST	8.0430555	None	Azithromycin	Control	71.666664		0						3
1	1	1	1	1	1	1	1	1	1	27.70705	Female	1	VAST	7.352778	None	Azithromycin	Control	94.933334	1	44.083332	64.5		1		83.833336	11
1	1	1	1	1	1	1	1	1	1	24.684464	Male		VAST	13.03125	None	Ciprofloxacin	Vi-TCV	0		0	12.383333				48.166668	6
1	1	1	1	1	1	1	1	1	0	26.009583	Female	1	PATCH	6.2347221	S. Paratyphi	Azithromycin	Control	92.116669	1	46.116665	42.116665		1		234.61667	15
1	1	1	1	1	1	1	0	1	1	27.860369	Male	1	PATCH	6.407639	None	Ciprofloxacin	Control	86.583336	1		135.25	1	1	1	135.25	8
1	0	0	0	0	1	1	1	1	0	36.52293	Male		PATCH	8.1152782	S. Typhi	Azithromycin	Control	0		0						13
1	1	1	1	1	1	1	1	1	1	21.618071	Male		PATCH	6.0451388	None	Ciprofloxacin	Control	24.450001		0	44.666668				67.333336	12
1	0	0	0	0	1	1	0	1	0	21.713894	Female		PATCH	8.9236107	S. Typhi	Azithromycin	Control	9.25								12
1	1	1	1	1	1	1	1	1	1	20.060232	Male		PATCH	7.040278	None	Ciprofloxacin	Control	0		0	24.416666				24.416666
1	1	1	1	1	1	1	0	1	1	28.769337	Male		PATCH	8.0249996	None	Ciprofloxacin	Control	6.6666665			44				51.916668	5
1	1	1	1	1	0	1	1	1	1	24.156057	Male		PATCH	6.3680553	S. Typhi	Azithromycin	Other	85.833336	1	39.333332	42.583332		1		58.083332	7
1	1	1	1	1	0	0	1	1	1	40.290211	Female		PATCH	10.936111	S. Typhi	Ciprofloxacin	Control			0	0				26.083334	6
1	1	1	0	0	1	1	0	1	1	42.13826	Male		PATCH	9.2451391	S. Typhi	Azithromycin	Other	17.416666							0	2
1	0	0	0	0	1	1	1	1	1	53.976727	Female		PATCH	10.025695	None	Ciprofloxacin	Control	0		22.5						3
1	1	1	1	1	0	1	1	1	1	26.01232	Male		PATCH	7.2874999	None	Azithromycin	Control	96	1	65.25	110.5	1	1	1	110.5	9
1	1	1	1	1	0	1	1	1	1	28.553045	Male		PATCH	5.1423612	S. Paratyphi	Azithromycin	Control	96	1	21.916666	120.25	1	1	1	180.75	8
1	1	1	1	1	1	1	1	1	1	32.002739	Male		PATCH	6.1479168	None	Ciprofloxacin	Control	20.083334		0	57				68	9
1	1	1	1	1	1	1	0	1	1	26.477755	Female		PATCH	8.1166668	S. Typhi	Azithromycin	Control	21.833334	1		90.75	1			90.75	9
1	1	1	1	1	1	1	1	1	1	51.044491	Male		PATCH	9.9520836	S. Typhi	Azithromycin	Control	25.416666		0	0				0	9
1	1	1	1	1	1	1	1	1	1	28.947296	Male		PATCH	6.272222	None	Azithromycin	Control	65.916664		0	41.833332				64.25	10
1	1	1	0	0	0	1	1	1	1	23.994524	Male	1	PATCH	7.0124998	S. Paratyphi	Azithromycin	Control	96	1	0			1		10	13
1	1	1	1	1	1	1	0	1	1	26.932238	Male		PATCH	7.9847221	None	Ciprofloxacin	Control	7.8333335			35.666668				51.916668	11
1	1	1	1	1	1	1	1	1	1	24.424366	Male	1	PATCH	10.386806	S. Paratyphi	Azithromycin	Control	88.433334	1	63.916668	135	1	1	1	135	9
1	1	1	0	0	1	1	1	1	1	46.95414	Male		PATCH	9.1604166	S. Paratyphi	Azithromycin	Control	92	1	0			1		48.75	8
1	0	0	0	0	1	1	1	1	1	47.329227	Female		PATCH	9.2888889	S. Typhi	Azithromycin	Control	40.833332		0						11
1	0	0	0	0	1	1	0	0	0	58.376453	Male		PATCH	10.009027	None	Azithromycin	Control	0
1	1	1	1	1	1	1	0	1	1	24.791239	Male		PATCH	5.1458335	S. Typhi	Ciprofloxacin	Other	21			36.183334				36.183334	2
1	1	1	0	0	1	1	0	1	1	20.062971	Female		PATCH	7.3388891	None	Azithromycin	Control	0							13.833333	14
1	1	1	1	1	1	1	1	1	1	20.098562	Female		PATCH	11.104167	None	Azithromycin	Control	0.75		24.266666	21				142	10
1	1	1	1	1	0	1	1	1	0	58.327171	Male		PATCH	10.947917	S. Typhi	Azithromycin	Other	96	1	21.75	190.5	1	1	1	200.25	10
1	0	0	0	0	1	1	1	1	1	23.392197	Male		PATCH	8.4048615	S. Paratyphi	Azithromycin	Control	41		54.666668						6
1	1	1	1	1	1	1	1	1	1	43.112938	Male		PATCH	12.017361	S. Typhi	Ciprofloxacin	Other	24		24	47.916668				47.916668	6
1	1	1	0	0	1	1	1	1	0	42.540726	Male		PATCH	11.25625	S. Paratyphi	Azithromycin	Control	90.166664	1	65.916664			1		16	10
1	1	1	1	1	1	1	0	1	1	21.119781	Male		PATCH	9.3402777	S. Typhi	Ciprofloxacin	Control	0.083333336			39.416668				82.166664	4
